# Supplementary material for: Similar but different: High prevalence of synesthesia in autonomous sensory meridian response (ASMR)
Source: Front Psychol. 2022 Sep 29;13:990565. doi: 10.3389/fpsyg.2022.990565 (PMC9558233; doi:10.3389/fpsyg.2022.990565)
Supplement: Supplementary file 1 [file Data_Sheet_1.XLSX]

## Sheet: dataset
id	gend	age	asmr_exp	asmr_resp	asmr_class	asmr1	asmr2	asmr3	asmr4	asmr5	asmr6	asmr7	asmr8	grapheme_color	temporal_color	sequence_space	grapheme_person	person_color	audition_color	tactile_color	mirror_touch
1	0	22	1	1	1	3	2	2	2	2	1	1	2	0	0	0	1	0	0	0	0
2	0	21	1	0	1	4	4	2	4	4	1	1	4	0	0	0	0	0	0	0	0
3	0	21	1	0	1	3	3	4	4	3	2	2	2	0	0	0	0	0	0	0	0
4	0	28	1	1	1	4	4	3	3	2	1	1	1	0	0	0	0	0	0	0	0
5	1	22	1	1	1	1	5	1	4	1	1	1	5	0	0	0	0	0	0	0	0
6	0	21	1	0	1	3	3	3	3	3	3	3	3	1	0	0	0	0	0	0	0
7	1	21	1	0	1	4	4	2	1	1	1	1	3	0	0	0	0	0	0	0	0
8	1	21	0											1	0	0	0	0	0	0	0
9	1	21	1	1	0	4	5	1	5	4	4	4	5	0	0	0	0	0	0	0	1
10	1	23	1	1	1	4	4	1	4	4	1	1	5	0	0	0	0	0	0	0	0
11	1	21	1	1	1	5	5	3	2	3	2	2	4	0	0	0	0	0	0	0	0
12	1	21	1	1	1	4	5	4	4	2	1	1	4	0	0	0	0	0	0	0	0
13	0	22	0											0	0	0	0	0	0	0	0
14	0	20	1	1	1	4	4	1	4	4	2	2	4	0	0	0	0	0	0	0	0
15	1	20	0											0	0	0	0	0	0	0	0
16	0	20	1	0	1	4	2	2	2	2	2	2	2	0	0	0	0	0	1	0	0
17	0	20	1	1	0	4	4	4	4	3	3	4	3	0	0	0	0	0	0	0	0
18	1	21	1	0	1	3	4	2	4	2	1	4	3	0	0	0	0	0	0	0	0
19	0	21	0											1	0	0	1	0	0	0	0
20	0	20	0											0	0	0	0	0	0	0	0
21	0	20	1	0	1	5	2	2	2	2	2	5	5	0	0	0	0	0	0	0	0
22	0	21	1	1	1	3	4	3	4	4	2	2	3	0	0	0	0	0	0	0	0
23	1	21	1	1	1	4	4	4	4	3	2	2	3	0	0	0	0	0	0	0	0
24	1	21	1	1	1	4	4	2	4	3	2	2	2	0	0	0	0	0	0	0	0
25	0	20	1	0	1	4	4	2	4	4	2	2	2	0	0	0	0	0	0	0	0
26	0	20	1	1	1	4	4	3	4	2	1	3	3	1	0	0	0	0	0	0	0
27	1	20	1	1	1	2	2	2	4	4	2	2	4	0	0	0	1	0	0	0	0
28	0	20	0											0	0	0	0	0	0	0	0
29	1	20	0											0	0	0	0	0	0	0	0
30	1	20	1	1	1	4	4	1	4	3	1	1	4	0	0	0	0	0	0	0	0
31	1	20	1	1	0	4	4	3	4	4	3	3	4	0	1	0	0	0	0	0	0
32	1	19	1	1	0	5	5	2	5	4	2	2	5	0	0	0	0	0	0	0	0
33	0	21	1	1	1	2	4	1	4	2	3	1	3	0	0	0	0	0	0	0	0
34	0	20	1	1	0	4	4	2	5	4	4	2	2	0	0	0	1	0	0	0	0
35	0	20	1	1	1	4	4	2	2	3	2	2	3	0	0	0	0	0	0	0	0
36	0	20	1	1	0	5	5	3	4	4	3	3	3	0	0	0	0	0	0	0	0
37	0	22	0											0	0	0	0	0	0	0	0
38	1	20	1	1	1	2	2	3	4	4	3	1	2	0	0	0	0	0	0	0	1
39	0	20	1	1	0	5	5	5	5	3	3	3	3	0	1	0	0	0	0	0	0
40	0	24	1	1	0	3	5	3	5	4	3	3	4	0	0	0	0	0	0	0	0
41	1	25	1	1	0	5	5	3	5	5	4	2	2	0	0	0	0	0	0	0	0
42	0	20	1	1	1	4	4	2	4	4	2	2	4	0	0	0	0	0	0	0	0
43	1	20	1	1	0	5	5	2	5	5	3	2	5	0	0	0	0	0	0	0	0
44	1	19	0											0	0	0	0	1	0	0	0
45	0	19	1	0	1	4	4	2	2	3	2	2	2	0	0	0	0	0	0	0	0
46	1	19	0											0	0	0	0	0	0	0	0
47	0	19	1	1	0	4	5	5	5	4	3	4	4	0	0	0	1	0	0	0	0
48	0	19	1	1	1	2	4	4	5	1	1	1	2	0	0	0	0	0	1	0	1
49	0	20	1	1	0	4	5	3	4	2	2	3	4	0	0	0	0	0	0	0	0
50	0	19	0											0	0	0	0	0	0	0	0
51	1	20	0											0	0	0	0	0	0	0	0
52	0	20	0											0	0	0	0	0	0	0	0
53	0	19	1	0	1	4	4	2	4	2	2	2	2	0	0	0	0	0	0	0	0
54	0	19	0											1	0	0	0	0	0	0	0
55	0	20	0											0	0	0	0	0	0	0	0
56	1	19	1	1	1	2	5	3	4	4	3	2	3	0	0	0	0	0	0	0	0
57	1	19	0											0	0	0	0	0	0	0	0
58	0	19	1	1	0	3	4	4	5	4	3	3	5	0	0	0	0	1	0	0	1
59	0	20	1	1	1	4	4	3	4	4	2	2	3	0	0	0	0	0	0	0	0
60	0	19	0											0	0	0	0	0	0	0	0
61	1	20	0											0	0	0	0	1	0	0	1
62	0	20	1	0	1	4	4	4	4	2	1	1	2	0	0	0	0	0	0	0	0
63	1	19	0											0	0	0	0	0	0	0	1
64	0	19	1	1	0	2	4	5	3	4	4	4	5	0	0	0	0	0	0	0	0
65	0	19	1	1	0	4	4	3	4	4	3	3	4	0	0	0	0	0	0	0	0
66	1	20	1	1	1	4	4	2	5	4	2	2	2	0	0	0	0	0	1	0	0
67	0	19	1	1	0	5	5	2	5	5	3	1	3	0	0	0	0	0	0	0	0
68	1	19	0											0	0	0	0	0	0	0	0
69	0	19	1	0	1	4	5	3	4	2	2	1	5	0	0	0	0	0	0	0	0
70	1	19	0											0	0	0	0	0	0	0	0
71	0	20	0											0	0	0	0	0	1	0	0
72	0	20	1	1	1	2	2	2	4	2	2	2	4	0	0	0	0	1	0	0	0
73	0	19	0											0	0	0	0	0	0	0	0
74	0	19	1	1	1	4	3	3	3	3	3	3	3	0	0	0	0	1	0	0	0
75	0	19	1	0	1	3	3	3	3	3	3	3	3	0	0	0	0	0	0	0	0
76	0	20	1	0	1	4	4	2	4	2	2	2	2	0	0	0	0	0	0	0	0
77	1	20	1	1	1	4	4	3	4	3	3	1	2	0	0	0	0	0	0	0	0
78	0	19	1	1	1	2	3	2	3	3	1	1	1	0	0	0	0	0	0	0	0
79	0	19	0											0	0	0	0	0	0	0	0
80	1	19	1	1	1	1	5	1	5	4	1	4	5	0	0	1	0	0	0	0	0
81	1	19	1	1	1	4	4	2	4	4	2	2	3	0	0	0	0	0	0	0	0
82	0	19	1	0	1	4	4	2	4	4	2	2	2	0	0	0	0	0	0	0	0
83	1	19	1	1	0	4	4	4	4	4	2	2	5	0	0	0	0	0	0	0	0
84	0	20	1	1	0	4	5	3	4	3	3	3	4	0	0	0	0	0	0	0	0
85	0	18	1	1	0	5	5	3	5	3	3	3	4	0	0	0	0	0	0	0	0
86	0	18	1	1	1	3	4	1	5	3	1	1	2	0	0	0	0	0	1	0	0
87	0	18	0											0	0	0	0	0	0	0	0
88	0	19	1	1	0	1	5	3	5	5	1	4	5	0	0	0	0	0	0	0	0
89	0	18	0											0	0	0	0	1	0	0	0
90	0	19	0											0	0	0	0	0	0	0	0
91	0	18	1	1	0	4	4	3	4	4	2	3	4	0	0	0	0	0	0	0	1
92	0	18	1	1	1	2	5	2	5	5	2	1	5	0	0	0	0	0	0	0	0
93	0	18	1	0	1	4	2	1	4	3	2	2	4	0	0	0	0	0	0	0	0
94	0	19	0											0	0	0	0	0	0	0	0
95	0	18	0											0	0	0	0	0	0	0	0
96	1	19	1	1	0	4	4	4	4	3	4	2	4	0	0	0	0	0	0	0	0
97	0	18	1	1	0	5	5	4	5	5	2	4	3	0	0	0	0	1	0	0	1
98	0	18	1	1	1	3	3	3	4	3	2	2	1	0	0	0	0	0	0	0	0
99	0	18	1	1	1	4	4	2	4	3	2	3	2	0	0	0	0	0	1	0	0
100	1	18	1	1	0	4	4	4	5	3	3	4	3	0	0	0	0	0	1	0	0
101	0	18	1	1	1	5	5	2	4	1	1	1	1	0	0	0	1	0	0	0	0
102	0	18	1	1	1	4	4	2	5	4	1	3	4	0	0	0	0	1	0	0	1
103	1	19	0											0	0	0	1	0	0	0	0
104	1	18	0											0	0	0	0	0	0	0	0
105	0	18	1	1	1	2	4	4	4	4	2	2	2	0	0	0	0	0	0	0	0
106	0	18	0											0	0	0	0	0	0	0	0
107	0	19	0											0	0	0	1	0	0	0	0
108	0	18	1	0	0	4	4	4	4	3	3	3	3	0	0	0	0	0	0	0	0
109	0	19	1	1	1	3	5	1	5	5	1	1	3	1	0	0	0	0	0	0	0
110	0	18	1	0	0	5	5	1	5	3	3	5	1	0	0	0	0	0	0	0	0
111	0	18	1	1	1	4	4	2	4	4	2	2	3	0	0	0	0	0	0	0	0
112	0	19	1	1	1	4	4	2	4	4	1	1	3	0	0	0	0	0	0	0	0
113	0	19	0											0	0	0	0	0	0	0	0
114	0	21	1	0	1	2	2	4	5	4	1	3	3	0	0	0	0	0	0	0	0
115	1	19	1	1	1	4	4	2	5	3	2	2	3	0	0	0	0	0	0	0	0
116	0	18	0											0	0	0	0	0	0	0	0
117	0	18	1	1	0	5	5	3	4	3	5	4	5	0	0	0	0	0	0	0	0
118	0	18	0											0	0	0	0	0	0	0	0
119	0	18	1	1	1	4	4	3	4	4	2	2	2	0	0	0	0	0	0	0	0
120	0	18	1	0	0	5	5	4	4	3	1	5	2	0	0	0	0	1	0	0	0
121	0	19	1	1	1	2	4	3	5	4	2	2	2	0	0	0	0	0	0	0	0
122	1	18	0											1	0	0	0	0	0	0	0
123	0	18	1	0	1	3	3	3	3	4	3	3	2	0	0	0	0	0	0	0	0
124	0	18	1	0	1	4	4	1	4	2	2	1	4	1	0	0	0	0	1	0	0
125	0	21	0											0	0	0	0	0	0	0	0
126	0	19	1	0	0	5	5	1	4	4	5	5	1	0	0	0	0	0	0	0	0
127	1	18	1	1	1	4	5	4	4	4	1	1	2	0	0	0	0	0	0	0	0
128	1	22	1	0	1	4	3	3	4	4	3	2	3	0	0	0	0	0	0	0	0
129	0	18	0											0	0	0	0	0	0	0	0
130	0	18	0											0	0	0	1	0	0	0	0
131	0	18	1	1	1	3	3	1	5	2	1	1	1	0	0	0	0	1	0	0	0
132	0	19	1	1	1	4	4	3	3	3	3	2	2	0	0	0	0	0	0	0	0
133	0	18	1	1	0	5	5	2	5	2	4	2	5	0	0	0	0	0	0	0	1
134	0	19	1	1	1	4	5	2	4	1	1	1	1	0	0	0	0	0	0	0	0
135	0	18	1	1	1	3	4	2	4	4	2	1	2	0	0	0	0	0	0	0	0
136	0	18	1	0	0	5	5	3	4	5	3	3	3	0	0	0	0	0	0	0	0
137	0	18	1	1	0	4	5	2	5	4	2	2	4	0	0	0	1	0	0	0	0
138	0	18	1	0	1	2	2	2	2	2	2	2	2	1	0	0	0	0	0	0	0
139	0	18	1	1	1	4	4	2	4	2	2	2	4	0	0	0	0	0	0	0	0
140	0	18	1	1	1	3	4	4	4	2	1	1	4	1	0	0	0	0	0	0	0
141	0	19	1	1	1	4	3	1	4	2	1	1	1	0	0	0	0	0	0	0	0
142	1	18	1	1	1	1	4	1	4	2	3	1	5	0	0	0	0	0	0	0	0
143	1	19	0											0	0	0	0	0	0	0	1
144	1	18	1	1	1	4	4	3	4	3	2	2	4	0	0	0	0	0	0	0	1
145	0	18	1	1	1	5	5	2	3	2	2	1	2	0	0	0	0	0	0	0	0
146	1	19	1	1	1	4	4	2	3	4	4	1	2	0	0	0	0	0	0	0	0
147	0	19	1	0	1	4	4	2	3	3	2	2	1	0	0	0	0	0	0	0	0
148	0	18	1	1	1	3	5	2	4	4	1	1	5	0	0	0	0	1	0	0	0
149	0	18	1	0	0	5	5	5	5	2	1	3	2	0	0	0	0	0	1	0	0
150	0	18	1	1	0	5	5	5	5	5	3	2	5	0	0	0	0	0	0	0	0
151	0	18	1	1	1	5	5	3	4	3	2	3	1	0	0	0	0	1	0	0	0
152	0	18	1	1	0	4	4	4	5	3	3	3	3	0	0	0	0	0	0	0	1
153	1	59	0											0	0	0	0	0	0	0	0
154	1	45	0											0	0	0	0	0	0	0	0
155	1	26	0											0	0	0	0	0	0	0	0
156	1	37	0											0	0	0	0	0	0	0	0
157	1	52	0											0	0	0	0	0	0	0	0
158	0	43	0											0	0	0	0	0	0	0	0
159	0	27	1	1	0	4	4	2	5	4	3	3	3	1	0	0	0	0	0	0	0
160	0	26	0											0	0	0	0	0	0	0	0
161	1	47	0											0	0	0	0	0	0	0	0
162	0	41	1	0	1	2	2	1	4	4	1	1	1	0	0	0	0	0	0	0	0
163	1	48	0											0	0	0	0	0	0	0	0
164	0	60	0											0	0	0	0	0	0	0	0
165	0	24	0											0	0	0	0	0	0	0	0
166	1	60	0											0	0	0	0	0	0	0	0
167	1	34	0											0	0	0	0	0	0	0	0
168	1	28	0											0	0	0	0	0	0	0	0
169	1	29	1	1	0	4	4	4	4	5	4	5	5	0	0	0	0	0	0	0	0
170	2	25	0											0	0	0	0	0	0	0	0
171	0	30	0											0	0	0	0	0	0	0	0
172	1	29	0											0	0	0	0	0	0	0	0
173	1	33	0											0	0	0	0	0	0	0	0
174	1	49	0											0	0	0	0	0	0	0	0
175	1	37	1	0	1	3	3	2	3	3	3	2	3	0	0	0	0	0	0	0	0
176	1	60	0											0	0	0	0	0	0	0	0
177	0	28	0											0	0	0	0	0	0	0	0
178	0	58	0											0	0	0	0	0	0	0	0
179	0	43	0											0	0	0	0	0	0	0	0
180	0	26	0											0	0	0	0	0	0	0	0
181	1	44	0											0	0	0	0	0	0	0	0
182	1	47	0											0	0	0	0	0	0	0	0
183	1	35	0											0	0	0	0	0	0	0	0
184	0	37	0											0	0	0	0	0	0	0	1
185	1	48	0											0	0	0	0	0	0	0	0
186	0	33	0											0	0	0	0	0	0	0	0
187	1	37	0											0	0	0	0	0	0	0	0
188	0	44	0											0	0	0	0	0	0	0	0
189	0	51	0											0	0	0	0	0	0	0	0
190	0	59	0											0	0	0	0	0	0	0	0
191	1	23	0											0	0	0	0	0	0	0	0
192	1	39	0											0	0	0	0	0	0	0	0
193	1	37	0											0	0	0	0	0	0	0	0
194	1	27	0											0	0	0	0	0	0	0	0
195	0	33	0											0	0	0	0	0	0	0	0
196	0	38	0											0	0	0	0	0	0	0	0
197	0	51	0											0	0	0	0	0	0	0	0
198	0	45	1	0	1	4	4	1	5	3	1	1	1	0	0	0	0	0	0	0	0
199	1	40	1	1	0	5	5	4	3	4	3	2	3	0	0	0	0	0	0	0	0
200	0	45	0											0	0	0	1	0	0	0	0
201	1	39	0											0	0	0	0	0	0	0	0
202	1	49	0											0	0	0	0	0	0	0	0
203	0	42	0											0	0	0	0	0	0	0	0
204	0	53	0											0	0	0	0	0	0	0	0
205	0	28	0											0	0	0	0	0	0	0	0
206	0	46	1	0	1	3	3	3	3	3	3	2	2	0	0	0	0	0	0	0	0
207	1	51	1	0	1	3	3	3	3	3	3	2	4	0	0	0	0	0	0	0	0
208	1	37	0											0	0	0	0	0	0	0	0
209	1	28	1	1	1	3	4	2	4	3	2	2	3	0	0	0	0	0	0	0	0
210	0	31	1	1	1	2	1	3	5	2	1	3	1	0	0	0	0	0	0	0	0
211	0	35	0											0	0	0	0	0	0	0	0
212	0	28	0											0	0	0	0	0	0	0	0
213	1	60	0											0	0	0	0	0	0	0	0
214	0	30	0											0	0	0	0	0	0	0	1
215	0	44	0											0	0	0	0	0	0	0	0
216	0	25	1	1	1	4	4	2	4	2	3	2	1	0	0	0	0	0	0	0	0
217	1	57	0											0	0	0	0	0	0	0	0
218	0	48	0											0	0	0	0	0	0	0	0
219	0	28	0											0	0	0	0	0	0	0	0
220	0	42	0											0	0	0	0	0	0	0	0
221	0	58	0											0	0	0	0	0	0	0	0
222	1	53	0											0	0	0	0	0	0	0	0
223	0	28	1	0	1	3	3	3	3	3	3	3	3	0	0	0	0	0	0	0	0
224	0	26	0											0	0	0	0	0	0	0	0
225	0	33	0											0	0	0	0	0	0	0	0
226	1	60	0											0	0	0	0	0	0	0	0
227	1	59	0											0	0	0	0	0	0	0	0
228	0	24	0											0	0	0	0	0	0	0	0
229	1	25	0											0	0	0	0	0	0	0	0
230	0	42	0											0	0	0	0	0	0	0	0
231	1	23	0											0	0	0	0	0	0	0	0
232	0	51	0											0	0	0	0	0	0	0	0
233	1	55	0											0	0	0	0	0	0	0	0
234	1	29	0											0	0	0	0	0	0	0	0
235	1	24	1	0	1	3	4	2	3	2	2	3	2	0	0	0	0	0	0	0	0
236	0	34	0											0	0	0	0	0	0	0	0
237	0	28	1	1	0	4	4	4	4	4	3	3	3	0	0	0	0	0	0	0	0
238	1	38	0											0	0	0	0	0	0	0	0
239	1	49	0											0	0	0	0	0	0	0	0
240	0	57	0											0	0	0	0	0	0	0	0
241	1	53	0											0	0	0	0	0	0	0	0
242	0	27	1	1	0	5	5	3	4	3	2	3	3	0	0	0	0	0	0	0	0
243	1	42	1	0	1	3	3	3	3	3	3	3	3	0	0	0	0	0	0	0	0
244	0	43	0											0	0	0	0	0	0	0	0
245	1	41	1	0	0	4	4	5	4	4	3	4	3	0	0	0	0	0	0	0	0
246	1	42	1	0	1	4	4	3	3	3	3	2	3	0	0	0	0	0	0	0	0
247	1	37	1	0	1	3	3	2	2	2	2	2	2	0	0	0	0	0	0	0	0
248	1	26	1	0	1	3	3	3	3	3	1	1	3	0	0	0	0	0	0	0	0
249	0	46	0											0	0	0	0	0	0	0	0
250	1	60	1	1	0	5	5	4	4	3	2	2	2	0	0	0	0	0	0	0	0
251	0	55	0											0	0	0	0	0	0	0	1
252	0	58	0											0	0	0	0	0	0	0	0
253	1	51	0											0	0	0	0	0	0	0	0
254	1	39	0											0	0	0	0	0	0	0	0
255	0	28	0											0	0	0	0	0	0	0	0
256	0	38	1	0	1	5	5	1	1	3	2	1	2	0	0	0	0	0	0	0	0
257	0	45	0											0	0	0	0	0	0	0	0
258	0	36	1	1	1	4	3	4	2	3	4	3	2	0	0	0	0	0	0	0	1
259	0	56	0											0	0	0	0	0	0	0	0
260	0	32	0											0	0	0	0	0	0	0	0
261	0	32	0											0	0	0	0	0	0	0	0
262	0	45	0											0	0	0	0	0	0	0	0
263	0	24	0											0	0	0	0	0	0	0	0
264	0	58	1	0	1	4	4	4	1	1	1	3	4	0	0	0	0	0	0	0	0
265	1	23	1	1	1	4	4	2	4	4	1	2	2	0	0	0	0	0	0	0	0
266	1	48	0											0	0	0	0	0	0	0	0
267	1	58	0											0	0	0	0	0	0	0	0
268	1	27	1	1	0	4	4	3	4	4	4	3	3	0	0	0	0	0	0	0	0
269	0	46	0											0	0	0	0	0	0	0	0
270	1	30	1	0	0	4	4	3	4	4	3	4	4	0	0	0	0	0	0	0	0
271	0	49	0											0	0	0	0	0	0	0	0
272	1	52	0											0	0	0	0	0	0	0	0
273	1	36	0											0	0	0	0	0	0	0	0
274	0	26	1	0	1	4	3	3	3	3	3	2	3	0	0	0	0	0	0	0	0
275	0	41	0											0	0	0	0	0	0	0	0
276	0	57	0											0	0	0	0	0	0	0	0
277	1	34	1	0	0	4	4	4	4	4	4	4	4	0	0	0	0	0	0	0	0
278	0	37	0											0	0	0	0	0	0	0	0
279	0	32	0											0	0	0	0	0	0	0	0
280	0	40	0											0	0	0	0	0	0	0	0
281	1	60	0											0	0	0	0	0	0	0	0
282	0	49	0											0	0	0	0	0	0	0	0
283	0	25	0											0	0	0	0	0	0	0	0
284	1	55	0											0	0	0	0	0	0	0	0
285	1	54	0											0	0	0	0	0	0	0	0
286	1	39	0											0	0	0	0	0	0	0	0
287	1	52	1	0	1	3	2	4	4	3	2	2	3	0	0	0	0	0	0	0	0
288	1	37	1	0	1	3	2	2	3	2	2	2	2	0	0	0	0	0	0	0	0
289	0	25	0											0	0	0	0	0	0	0	0
290	1	56	0											0	0	0	0	0	0	0	0
291	1	27	0											0	0	0	0	0	0	0	0
292	1	52	0											0	0	0	0	0	0	0	0
293	0	32	0											0	0	0	0	0	0	0	0
294	1	48	0											0	0	0	0	0	0	0	0
295	0	41	0											0	0	0	0	0	0	0	0
296	1	55	0											0	0	0	0	0	0	0	0
297	1	58	0											0	0	0	0	0	0	0	0
298	0	33	0											0	0	0	1	0	0	0	0
299	0	53	0											0	0	0	0	0	0	0	0
300	0	41	0											0	0	0	0	0	0	0	0
301	1	35	0											0	0	0	0	0	0	0	0
302	0	59	0											0	0	0	0	0	0	0	0
303	0	45	0											0	0	0	0	0	0	0	0
304	1	33	0											0	0	0	0	0	0	0	0
305	0	29	0											0	0	0	0	0	0	0	0
306	1	28	0											0	0	0	0	0	0	0	0
307	1	30	1	0	1	2	2	1	4	1	1	1	1	0	0	0	0	0	0	0	0
308	0	45	0											0	0	0	0	0	0	0	1
309	0	50	0											0	0	0	0	0	0	0	0
310	1	26	0											0	0	0	0	0	0	0	0
311	0	28	0											0	0	0	0	0	0	0	0
312	0	50	0											0	0	0	0	0	0	0	0
313	1	24	1	1	1	2	3	3	3	3	2	1	3	0	0	0	0	0	0	0	0
314	0	52	0											0	0	0	0	0	0	0	0
315	0	47	0											0	0	0	0	0	0	0	0
316	1	38	0											0	0	0	0	0	0	0	0
317	0	42	0											0	0	0	0	0	0	0	0
318	0	46	0											0	0	0	0	0	0	0	0
319	0	38	0											0	0	0	0	0	0	0	0
320	1	38	0											0	0	0	0	0	0	0	0
321	0	28	1	0	0	4	4	4	4	3	3	3	3	0	0	0	0	0	0	0	0
322	0	55	0											0	0	0	0	0	0	0	0
323	0	45	0											0	0	0	0	0	0	0	0
324	0	31	0											0	0	0	0	0	0	0	0
325	0	58	0											0	0	0	0	0	0	0	0
326	0	29	0											0	0	0	0	0	0	0	1
327	0	37	1	0	1	2	3	2	3	2	2	4	2	0	0	0	0	0	0	0	0
328	1	28	1	1	0	5	4	3	4	4	3	4	4	0	0	0	0	0	0	0	0
329	1	58	0											0	0	0	0	0	0	0	0
330	0	57	0											0	0	0	0	0	0	0	0
331	1	25	0											0	0	0	0	0	0	0	1
332	0	50	0											0	0	0	0	0	0	0	0
333	0	33	0											0	0	0	0	0	0	0	0
334	1	60	0											0	0	0	0	0	0	0	0
335	0	32	1	0	0	4	4	3	4	4	3	2	3	0	0	0	0	0	0	0	0
336	1	37	1	1	0	4	4	5	4	3	4	3	3	0	0	0	0	0	0	0	0
337	1	60	0											0	0	0	0	0	0	0	0
338	1	53	0											0	0	0	0	0	0	0	0
339	1	29	1	0	0	5	4	4	4	4	4	4	4	0	0	0	0	0	0	0	0
340	1	42	0											0	0	0	0	0	0	0	0
341	0	60	0											0	0	0	0	0	0	0	0
342	1	35	0											0	0	0	0	0	0	0	0
343	1	43	0											0	0	0	0	0	0	0	0
344	1	24	0											0	0	0	0	0	0	0	0
345	0	29	0											0	0	0	0	0	0	0	1
346	1	52	0											0	0	0	0	0	0	0	0
347	0	60	0											0	0	0	0	0	0	0	0
348	1	25	0											0	0	0	0	0	0	0	0
349	1	59	0											0	0	0	0	0	0	0	0
350	0	34	0											0	0	0	0	0	0	0	0
351	0	57	0											0	0	0	0	0	0	0	0
352	0	39	0											0	0	0	0	0	0	0	0
353	0	24	1	1	0	4	4	3	3	4	3	3	4	0	0	0	0	0	0	0	0
354	1	49	0											0	0	0	0	0	0	0	0
355	0	55	0											0	0	0	0	0	0	0	0
356	0	59	0											0	0	0	0	0	0	0	0
357	1	29	0											0	0	0	0	0	0	0	0
358	0	60	0											0	0	0	0	0	0	0	0
359	0	31	1	1	0	4	4	3	4	4	4	4	3	0	0	0	0	0	0	0	0
360	1	60	0											0	0	0	0	0	0	0	0
361	0	60	0											0	0	0	0	0	0	0	0
362	1	54	0											0	0	0	0	0	0	0	0
363	1	45	0											0	0	0	0	0	0	0	0
364	0	42	0											0	0	0	0	0	0	0	0
365	0	28	1	1	1	1	1	1	5	3	1	1	1	0	0	0	0	0	0	0	0
366	0	58	0											1	0	0	0	0	0	0	0
367	1	29	0											0	0	0	0	0	0	0	0
368	1	27	1	1	1	4	4	1	4	4	1	1	4	0	0	0	0	0	0	0	0
369	1	45	0											0	0	0	0	0	0	0	0
370	0	56	0											0	0	0	0	0	0	0	0
371	1	51	0											0	0	0	0	0	0	0	0
372	1	25	1	0	1	4	2	1	4	3	1	1	5	0	0	0	0	0	0	0	0
373	1	40	0											0	0	0	0	0	0	0	0
374	0	29	0											0	0	0	0	0	0	0	0
375	1	55	0											0	0	0	0	0	0	0	0
376	1	33	0											0	0	0	0	0	0	0	0
377	1	25	0											0	0	0	0	0	0	0	0
378	1	38	0											0	0	0	0	0	0	0	0
379	0	34	0											0	0	0	0	0	0	0	0
380	1	38	0											0	0	0	0	0	0	0	0
381	0	45	0											0	0	0	0	0	0	0	0
382	1	54	0											0	0	0	0	0	0	0	0
383	0	45	0											0	0	0	0	0	0	0	0
384	1	56	0											0	0	0	0	0	0	0	0
385	0	27	0											0	0	0	0	0	0	0	0
386	0	47	0											0	0	0	0	0	0	0	0
387	1	37	0											0	0	0	0	0	0	0	0
388	1	33	0											0	0	0	0	0	0	0	0
389	0	56	0											0	0	0	0	0	0	0	0
390	1	26	0											0	0	0	0	0	0	0	0
391	0	29	1	1	1	3	4	3	4	2	2	3	3	0	0	0	0	0	0	0	0
392	0	45	0											0	0	0	0	0	0	0	0
393	0	36	0											0	0	0	0	0	0	0	0
394	0	38	1	0	0	4	4	4	5	4	4	4	5	0	0	0	0	0	0	0	1
395	1	41	0											0	0	0	0	0	0	0	0
396	0	49	0											0	0	0	0	0	0	0	0
397	0	56	0											0	0	0	0	0	0	0	0
398	1	47	0											0	0	0	0	0	0	0	0
399	1	51	0											0	0	0	0	0	0	0	0
400	1	56	0											0	0	0	0	0	0	0	0
401	0	30	0											0	0	0	0	0	0	0	0
402	0	51	0											0	0	0	0	0	0	0	0
403	0	37	0											0	0	0	0	0	0	0	0
404	0	23	1	1	1	2	2	4	3	4	1	2	2	0	0	0	0	0	0	0	1
405	0	60	0											0	0	0	0	0	0	0	0
406	1	46	0											0	0	0	0	0	0	0	0
407	1	40	0											0	0	0	0	0	0	0	0
408	0	55	0											0	0	0	0	0	0	0	0
409	0	42	0											0	0	0	0	0	0	0	0
410	1	31	1	0	1	3	3	3	3	3	3	3	3	0	0	0	0	0	0	0	0
411	0	29	0											0	0	0	0	0	0	0	0
412	1	45	0											0	0	0	0	0	0	0	0
413	0	36	1	0	0	5	5	5	5	5	5	5	5	0	0	0	0	0	0	0	0
414	0	27	1	1	1	4	4	2	5	3	2	2	3	0	0	0	0	0	0	0	0
415	1	24	1	1	0	4	4	5	4	4	4	4	4	0	0	0	0	0	0	0	0
416	1	35	0											0	0	0	0	0	0	0	0
417	0	29	0											0	0	0	0	0	0	0	0
418	0	24	1	1	0	4	2	5	5	2	4	5	4	0	0	0	1	0	0	0	1
419	1	47	0											0	0	0	0	0	0	0	0
420	0	59	0											0	0	0	0	0	0	0	0
421	1	60	1	1	1	2	4	3	4	3	2	2	3	0	0	0	0	0	0	0	0
422	1	24	0											0	0	0	0	0	0	0	0
423	1	46	0											0	0	0	0	0	0	0	0
424	0	47	1	0	0	4	4	3	4	4	4	4	4	0	0	0	0	0	0	0	1
425	1	43	0											0	0	0	0	0	0	0	0
426	1	35	0											0	0	0	0	0	0	0	0
427	1	58	0											0	0	0	0	0	0	0	0
428	1	48	0											0	0	0	0	0	0	0	0
429	1	43	0											0	0	0	0	0	0	0	0
430	1	39	0											0	0	0	0	0	0	0	0
431	1	41	0											0	0	0	0	0	0	0	0
432	0	34	0											0	0	0	0	0	0	0	0
433	1	60	0											0	0	0	0	0	0	0	0
434	0	52	0											0	0	0	0	0	0	0	0
435	1	60	0											0	0	0	0	0	0	0	0
436	1	32	0											0	0	0	0	0	0	0	0
437	0	45	0											0	0	0	0	0	0	0	1
438	1	51	0											0	0	0	0	0	0	0	1
439	1	23	1	1	0	4	4	5	4	5	5	2	5	0	0	0	0	0	0	0	0
440	0	37	0											0	0	0	0	0	0	0	0
441	1	60	0											0	0	0	0	0	0	0	0
442	1	53	0											0	0	0	0	0	0	0	0
443	0	44	0											0	0	0	0	0	0	0	1
444	1	55	0											0	0	0	0	0	0	0	0
445	0	37	0											0	0	0	0	0	0	0	0
446	0	49	0											0	0	0	1	0	0	0	0
447	1	38	0											0	0	0	0	0	0	0	0
448	0	58	0											0	0	0	0	0	0	0	0
449	1	36	0											0	0	0	0	0	0	0	0
450	1	32	0											0	0	0	0	0	0	0	0
451	1	34	0											0	0	0	0	0	0	0	0
452	1	25	1	0	0	4	4	3	4	4	3	3	4	0	0	0	0	0	0	0	0
453	0	29	0											0	0	0	0	0	0	0	0
454	1	60	0											0	0	0	0	0	0	0	1
455	1	25	1	0	1	3	3	2	3	3	3	3	2	0	0	0	0	0	0	0	0
456	0	27	0											0	0	0	0	0	0	0	0
457	1	30	0											0	0	0	0	0	0	0	0
458	0	47	0											0	0	0	0	0	0	0	0
459	1	42	0											0	0	0	0	0	0	0	0
460	0	32	0											0	0	0	0	0	0	0	0
461	1	59	0											0	0	0	0	0	0	0	0
462	1	32	0											0	0	0	0	0	0	0	0
463	1	44	0											0	0	0	0	0	0	0	0
464	0	30	0											0	0	0	0	0	0	0	0
465	1	45	0											0	0	0	0	0	0	0	0
466	0	27	1	1	1	3	3	3	3	3	3	3	3	0	0	0	0	0	0	0	0
467	1	50	0											0	0	0	0	0	0	0	0
468	0	57	0											0	0	0	0	0	0	0	0
469	0	46	0											0	0	0	0	0	0	0	0
470	0	33	1	1	0	5	5	5	5	5	5	5	5	0	0	0	0	0	0	0	1
471	0	23	0											0	0	0	0	0	0	0	0
472	0	46	1	0	1	4	4	1	4	3	1	1	4	0	0	0	0	0	0	0	0
473	1	54	0											0	0	0	0	0	0	0	0
474	0	36	1	1	1	4	3	4	3	3	2	4	3	0	0	0	0	0	0	0	0
475	0	49	0											0	0	0	0	0	0	0	0
476	1	44	0											0	0	0	0	0	0	0	0
477	1	60	1	0	1	2	2	2	2	2	2	4	4	0	0	0	0	0	0	0	0
478	1	34	0											0	0	0	0	0	0	0	0
479	1	23	0											0	0	0	0	0	0	0	0
480	1	26	0											0	0	0	0	0	0	0	0
481	0	46	0											0	0	0	0	0	0	0	0
482	1	55	0											0	0	0	0	0	0	0	0
483	0	52	0											0	0	0	0	0	0	0	0
484	1	24	0											0	0	0	0	0	0	0	0
485	0	45	0											0	0	0	0	0	0	0	0
486	1	54	0											0	0	0	0	0	0	0	0
487	1	29	0											0	0	0	0	0	0	0	0
488	0	34	0											0	0	0	0	0	0	0	0
489	1	46	1	0	1	4	2	4	1	3	1	1	3	0	0	0	0	0	0	0	0
490	0	28	0											0	0	0	0	0	0	0	0
491	1	59	0											0	0	0	0	0	0	0	0
492	1	55	0											0	0	0	0	0	0	0	0
493	1	27	1	0	0	4	4	3	4	4	3	3	3	0	0	0	0	0	0	0	0
494	1	35	0											0	0	0	0	0	0	0	0
495	1	36	0											0	0	0	0	0	0	0	0
496	0	50	0											0	0	0	0	0	0	0	0
497	0	25	0											0	0	0	0	0	0	0	0
498	0	50	0											0	0	0	0	0	0	0	0
499	0	47	0											0	0	0	0	0	0	0	0
500	1	46	0											0	0	0	0	0	0	0	0
501	1	41	0											0	0	0	0	0	0	0	0
502	0	56	0											0	0	0	0	0	0	0	0
503	1	60	0											0	0	0	0	0	0	0	0
504	1	48	0											0	0	0	0	0	0	0	0
505	0	26	0											0	0	0	0	0	0	0	0
506	1	36	0											0	0	0	1	0	0	0	1
507	1	49	0											0	0	0	0	0	0	0	0
508	1	28	0											0	0	0	0	0	0	0	0
509	0	31	0											0	0	0	0	0	0	0	1
510	1	38	0											0	0	0	0	0	0	0	0
511	1	54	0											0	0	0	0	0	0	0	1
512	1	57	0											0	0	0	0	0	0	0	0
513	1	31	0											0	0	0	0	0	0	0	0
514	0	26	0											0	0	0	0	0	0	0	0
515	0	60	0											0	0	0	0	0	0	0	0
516	0	37	0											0	0	0	0	0	0	0	0
517	1	60	0											0	0	0	0	0	0	0	0
518	0	58	0											0	0	0	0	0	0	0	0
519	0	27	0											0	0	0	0	0	0	0	0
520	0	29	0											0	0	0	0	0	0	0	0
521	0	54	0											1	0	0	1	0	0	0	0
522	0	53	1	0	1	4	4	1	2	3	2	1	3	0	0	0	0	0	0	0	0
523	1	59	0											0	0	0	0	0	0	0	0
524	0	60	0											0	0	0	0	0	0	0	0
525	1	40	0											0	0	0	0	0	0	0	0
526	0	29	0											0	0	0	0	0	0	0	0
527	1	28	0											0	0	0	0	0	0	0	0
528	0	26	1	0	0	4	4	4	4	4	4	4	4	0	0	0	0	0	0	0	0
529	1	59	0											0	0	0	0	0	0	0	0
530	1	29	0											0	0	0	0	0	0	0	0
531	1	43	0											0	0	0	0	0	0	0	0
532	0	55	0											0	0	0	0	0	0	0	0
533	1	55	0											0	0	0	0	0	0	0	0
534	1	25	1	1	1	2	2	2	3	2	2	2	2	0	0	0	0	0	0	0	1
535	0	24	1	0	1	1	5	5	1	1	1	5	5	0	0	0	0	0	0	0	0
536	1	55	0											0	0	0	0	0	0	0	0
537	1	38	0											0	0	0	0	0	0	0	0
538	0	60	0											0	0	0	0	0	0	0	0
539	1	29	0											0	0	0	0	0	0	0	0
540	0	23	0											0	0	0	0	0	0	0	0
541	1	57	0											0	0	0	0	0	0	0	0
542	0	31	1	1	1	2	2	3	5	3	1	4	4	0	1	0	1	0	0	0	0
543	1	58	0											0	0	0	0	0	0	0	0
544	0	53	0											0	0	0	0	0	0	0	0
545	0	60	0											0	0	0	0	0	0	0	0
546	1	23	0											0	0	0	0	0	0	0	0
547	1	59	0											0	0	0	0	0	0	0	0
548	0	58	0											0	0	0	0	0	0	0	0
549	0	36	0											0	0	0	0	0	0	0	0
550	1	60	0											0	0	0	0	0	0	0	0
551	0	60	0											0	0	0	0	0	0	0	0
552	1	42	0											0	0	0	0	0	0	0	0
553	0	29	0											0	0	0	0	0	0	0	0
554	0	19	1	0	1	3	4	1	5	4	1	2	4	1	0	0	0	0	0	0	0
555	1	19	0											0	0	0	0	0	0	0	0
556	0	19	1	1	0	4	4	5	5	4	2	3	4	0	0	0	0	0	0	0	0
557	1	19	1	0	0	4	4	3	5	3	2	4	3	0	0	0	0	0	0	0	0
558	0	18	1	1	0	3	4	3	4	3	4	3	3	0	0	0	0	1	0	0	0
559	0	18	1	1	0	4	4	3	4	4	3	3	4	0	0	0	0	0	0	0	0
560	1	18	1	1	1	4	4	2	4	3	2	2	2	0	0	0	0	0	0	0	0
561	0	18	1	1	0	4	5	4	5	4	2	4	5	0	0	0	0	0	0	0	0
562	1	18	0											0	0	0	0	0	0	0	0
563	0	18	1	0	1	2	2	1	5	5	2	1	1	0	0	0	0	0	0	0	0
564	1	18	1	1	0	4	4	4	4	4	4	4	4	0	0	0	0	0	0	0	0
565	0	19	0											0	0	0	0	0	0	0	0
566	1	18	0											0	0	0	0	0	0	0	0
567	0	18	1	1	1	3	3	4	3	2	3	3	3	0	0	0	0	0	0	0	0
568	1	19	1	1	0	3	5	5	5	4	5	5	3	0	0	0	0	0	0	0	0
569	1	18	1	1	0	5	5	4	4	3	4	2	3	0	0	0	0	0	0	0	0
570	0	19	1	1	1	2	4	3	4	3	3	2	4	0	0	0	0	0	0	0	0
571	0	18	1	1	0	5	5	4	5	5	5	5	5	0	0	0	0	0	0	0	0
572	0	18	0											0	0	0	0	0	0	0	0
573	0	19	1	0	1	4	4	3	4	2	2	1	3	0	0	0	0	0	0	0	0
574	0	18	1	0	1	4	4	2	2	4	2	1	1	0	0	0	0	0	0	1	1
575	1	18	1	0	0	5	5	5	5	5	5	5	5	0	0	0	0	0	0	0	0
576	0	18	1	1	0	4	4	4	4	5	2	2	4	1	0	0	0	0	0	0	0
577	0	18	1	1	1	3	4	1	2	2	2	1	1	0	0	0	0	0	0	0	0
578	1	18	1	0	1	4	2	5	5	4	1	2	1	0	0	0	0	0	0	0	0
579	0	18	0											1	0	0	0	0	0	0	0
580	1	18	0											0	0	0	0	0	0	0	0
581	0	18	1	0	1	3	4	4	3	3	2	2	3	0	0	0	0	0	0	0	0
582	0	18	1	1	1	4	4	3	3	3	3	3	3	0	0	0	0	0	0	0	0
583	1	20	0											0	0	0	0	0	0	0	0
584	0	18	0											0	0	0	0	0	0	0	0
585	0	18	1	0	1	3	3	3	3	3	3	3	3	0	0	0	0	0	0	0	0
586	0	18	0											0	0	0	0	0	0	0	0
587	1	19	1	0	1	1	1	1	1	1	1	1	1	0	0	0	0	0	0	0	0
588	0	18	1	1	0	4	4	2	5	4	2	5	5	0	0	0	0	0	0	0	0
589	1	19	1	1	0	5	5	4	4	3	3	4	5	0	0	0	0	0	0	0	0
590	1	18	0											0	0	0	0	0	0	0	0
591	0	18	0											0	0	0	0	0	0	0	0
592	0	18	1	1	0	4	4	3	3	4	3	3	3	0	0	0	0	0	0	1	1
593	0	18	1	0	1	3	3	3	3	3	3	3	3	0	0	0	0	0	0	0	0
594	0	18	1	1	0	4	4	5	4	2	4	2	2	0	0	0	0	0	0	0	0
595	0	18	1	1	1	4	4	2	2	4	4	2	4	0	0	0	0	0	0	0	0
596	0	18	0											0	0	0	0	0	0	0	0
597	0	18	1	1	1	4	3	1	5	5	1	2	3	0	0	0	0	0	0	0	0
598	0	18	1	1	0	4	4	2	4	4	3	3	4	0	0	0	0	0	0	0	0
599	1	18	1	1	1	3	4	2	4	3	2	1	3	0	0	0	0	0	0	0	0
600	0	19	0											0	0	0	0	0	0	0	0
601	1	19	0											0	0	0	0	0	0	0	0
602	0	18	0											0	0	0	0	0	0	0	0
603	0	18	0											0	0	0	0	0	0	0	0
604	0	19	1	1	0	5	5	2	5	4	2	2	3	0	0	0	0	0	0	0	0
605	0	18	0											0	0	0	0	0	0	1	1
606	0	18	1	1	0	5	5	3	4	5	3	3	3	0	0	0	0	0	0	0	0
607	0	19	0											0	0	0	0	0	0	0	0
608	0	18	1	1	1	3	2	2	3	4	4	2	2	0	0	0	0	0	1	0	0
609	0	18	1	1	1	4	4	4	3	4	2	2	3	0	0	0	0	1	0	0	0
610	0	18	1	1	0	5	5	2	5	5	5	2	2	0	0	0	0	0	0	0	0
611	0	18	1	1	0	4	4	3	4	4	4	2	2	0	0	0	0	0	0	0	0
612	0	19	1	0	1	5	1	1	5	2	1	1	1	0	0	0	1	0	0	0	0
613	0	19	0											0	0	0	0	0	0	0	0
614	0	18	0											0	0	0	0	0	0	0	0
615	1	18	1	1	0	4	4	4	4	2	1	4	5	0	0	0	0	0	0	0	0
616	1	19	0											0	0	0	0	0	1	0	0
617	0	18	1	1	0	5	5	5	5	4	2	2	5	0	0	0	0	0	0	0	0
618	0	18	1	1	1	4	4	3	3	3	3	2	3	0	0	0	0	0	0	0	0
619	0	19	0											0	0	0	0	0	0	0	0
620	0	18	1	0	1	1	5	1	1	1	1	1	1	0	0	0	0	0	0	0	0
621	0	18	1	0	0	3	3	4	4	4	3	4	4	0	0	0	0	0	0	0	0
622	1	18	0											0	0	0	0	0	0	0	0
623	0	18	1	0	1	1	1	1	1	1	1	1	1	0	0	0	0	0	0	0	0
624	0	18	1	1	1	4	4	2	2	3	3	2	2	0	0	0	0	0	0	0	0
625	0	18	1	1	1	4	3	4	4	4	2	2	3	0	0	0	0	0	0	0	0
626	1	19	1	1	1	4	4	4	3	4	2	2	3	0	0	0	0	0	0	0	0
627	0	18	0											0	0	0	0	0	0	0	0
628	1	18	0											0	0	0	0	0	0	0	0
629	1	18	1	0	1	3	3	4	2	4	1	1	2	0	0	0	0	0	1	0	0
630	1	18	1	0	1	1	1	1	1	1	1	1	1	0	0	0	0	0	0	0	0
631	0	18	0											1	0	0	0	0	0	0	0
632	0	18	1	0	1	5	1	1	1	5	5	1	5	0	0	0	0	0	0	0	0
633	0	19	1	0	1	5	4	3	2	5	1	1	3	0	0	0	0	0	0	0	0
634	1	21	1	1	0	5	5	3	4	5	2	2	5	0	0	0	0	0	0	0	0
635	1	19	1	0	1	3	4	2	2	4	2	2	4	0	0	0	0	0	0	0	0
636	0	18	1	0	1	3	3	3	3	3	3	3	3	0	0	0	0	0	0	0	0
637	0	18	0											0	0	0	0	0	0	0	0
638	0	18	1	0	0	4	4	4	4	4	4	4	4	0	0	0	0	0	0	0	0
639	1	18	1	1	0	4	3	4	4	4	3	3	2	0	0	0	0	0	0	0	0
640	0	18	0											0	0	0	0	0	0	0	0
641	1	18	0											0	0	0	0	0	0	0	0
642	0	18	0											0	0	0	0	0	0	0	0
643	0	18	0											0	0	0	0	0	0	0	0
644	0	18	1	0	1	3	3	3	3	2	3	3	3	0	0	0	0	0	0	0	0
645	0	18	1	1	0	4	4	3	4	4	3	3	3	0	0	0	0	0	0	0	0
646	0	19	1	0	1	4	4	4	4	4	2	2	2	0	0	0	0	0	0	0	0
647	0	18	1	0	1	4	4	2	2	3	2	2	2	0	0	0	0	0	0	0	0
648	0	18	1	1	0	5	4	5	5	5	3	4	5	0	0	0	0	0	0	0	0
